# Supplementary material for: Comparative Transcriptome Analysis of Gene Responses of Salt-Tolerant and Salt-Sensitive Watermelon Cultivars’ Roots to Salt Stress
Source: Plants (Basel). 2025 Mar 24;14(7):1013. doi: 10.3390/plants14071013 (PMC11990119; doi:10.3390/plants14071013)
Supplement: Supplementary file 1 [file plants-14-01013-s001.zip]

Archive with 1 entries (1 files):
- plants-3523043-supplementary.xlsx
