# Supplementary material for: Comparative Transcriptome Analysis of Gene Responses of Salt-Tolerant and Salt-Sensitive Watermelon Cultivars’ Roots to Salt Stress
Source: Plants (Basel). 2025 Mar 24;14(7):1013. doi: 10.3390/plants14071013 (PMC11990119; doi:10.3390/plants14071013)
Supplement: Supplementary file 1 [file plants-14-01013-s001.zip › plants-3523043-supplementary.xlsx]

## Sheet: S1
Macronutrients	Final concentration (mg/L)	Micronutrients	Final concentration (mg/L)
KNO3	607	H3BO3	2.86
Ca(NO3)2_4H2O	826	MnSO4_4H2O	2.13
NH4H2PO4	115	ZnSO4_7H2O	0.22
MgSO4_7H2O	483	CuSO4_5H2O	0.08
		(NH4)6Mo7O24_4H2O	0.02
		Na Fe-EDTA	30

## Sheet: S2
Primer name	PCR primer
ClCG03G001690-F	ATGGCCGCCGCCTCCACCAC
ClCG03G001690-R	GAAAAAGGATTTCTCCCATT
ClCG10G009260-F	ATGAATCGGATTGTGATTAGG
ClCG10G009260-R	GTGATATCCCAGAGGGGCT
ClCG09G022760-F	ATGGCCGCAGCTTCGCTCTT
ClCG09G022760-R	ACGCAAAGAAAAATCTTCAAAAT
ClCG09G002220-F	ATGAAGTCAATTTTGGTAT
ClCG09G002220-R	ACCCGAGTTTTCCTTGG
ClCG01G010280-F	ATGAACGGAGCCCACACATC
ClCG01G010280-R	CTGCATTGGCTCATTTGTCC
ClCG05G024110-F	ATGAAGGAGAAAAGCTGCAG
ClCG05G024110-R	ACGGCTCAAGCCGTTCCA
ClCG05G009670-F	ATGAGAGAAATTGTGTTGAG
ClCG05G009670-R	GTAGATGATCCATCGCTGGC
ClCG05G024910-F	ATGGAACCTCAGATTCTTCATT
ClCG05G024910-R	ATAACTTAAGTAACTAAT
Primer name	Gene cloning primer
pRS-ClCG03G001690-F	caaatctagaactagATGGCCGCCGCCTCCACCAC
pRS-ClCG03G001690-R	cgggggatccactaggGAAAAAGGATTTCTCCCATT
pRS-ClCG10G009260-F	caaatctagaactagATGAATCGGATTGTGATTAGG
pRS-ClCG10G009260-R	cgggggatccactaggGTGATATCCCAGAGGGGCT
pRS-ClCG09G022760-F	caaatctagaactagATGGCCGCAGCTTCGCTCTT
pRS-ClCG09G022760-R	cgggggatccactaggACGCAAAGAAAAATCTTCAAAAT
pRS-ClCG09G002220-F	caaatctagaactagATGAAGTCAATTTTGGTAT
pRS-ClCG09G002220-R	cgggggatccactaggACCCGAGTTTTCCTTGG
pRS-ClCG01G010280-F	caaatctagaactagATGAACGGAGCCCACACATC
pRS-ClCG01G010280-R	cgggggatccactaggCTGCATTGGCTCATTTGTCC
pRS-ClCG05G024110-F	caaatctagaactagATGAAGGAGAAAAGCTGCAG
pRS-ClCG05G024110-R	cgggggatccactaggACGGCTCAAGCCGTTCCA
pRS-ClCG05G009670-F	caaatctagaactagATGAGAGAAATTGTGTTGAG
pRS-ClCG05G009670-R	cgggggatccactaggGTAGATGATCCATCGCTGGC
pRS-ClCG05G024910-F	caaatctagaactagATGGAACCTCAGATTCTTCATT
pRS-ClCG05G024910-R	cgggggatccactaggATAACTTAAGTAACTAAT
Primer name	Watermelon qRT-PCR primer
ClCG00G005370-RT-F	CTCCGGTGCACTTCTGTTCT
ClCG00G005370-RT-R	ACCAACGCCGCCAAAAATAC
ClCG01G000580-RT-F	TTCAGCTGCGTGGGATTGAT
ClCG01G000580-RT-R	GCGACCAATGGAGAGGCATA
ClCG01G004940-RT-F	TCCCCCTCTCCTACTTTCCG
ClCG01G004940-RT-R	GCGTTATGTCGGAACCAAGC
ClCG01G010280-RT-F	ATAGCCAGCACAATGCACCT
ClCG01G010280-RT-R	TGAACCCAACCACGTTGGAA
ClCG01G019850-RT-F	AAGGCACGAAACCGACTCAT
ClCG01G019850-RT-R	TAGTGCCACACGAGGAAACC
ClCG02G001870-RT-F	ACATAAACGCCGACCCCAAT
ClCG02G001870-RT-R	GCCCAGGAAGCCACTACAAT
ClCG02G008490-RT-F	TGCACCACATTCGCAAAAGG
ClCG02G008490-RT-R	TGAATTGCTCCTCCGTCACC
ClCG02G023880-RT-R	CACCCTCCAAATACCGCCAT
ClCG02G023880-RT-R	ACGCAGCGAACACAAAGAAC
ClCG03G000150	TCCTCCTTTGTCTTCGCACC
ClCG03G000150	ACACACTCTGGCAGTTAGGC
ClCG03G001690	CGGCCATGTTCCTGTTTTGG
ClCG03G001690	CACAACCACAGAAGCCAACG
ClCG04G011880	CGGAGGCCTTACAGTGTTGT
ClCG04G011880	CACTTGCCCATAAGCCCAGA
ClCG05G024110	GCGGTATCGGGGTATTGGAA
ClCG05G024110	CACCTTTTGGTGGCTTCCCT
CLCG-Action-RT-F	CGCCACTCAACCCAAAGG
CLCG-Action-RT-R	CATCACCAGAATCCAGCACAAT

## Sheet: S3
Samples	Clean reads	Clean bases	GC Content	%≥Q30	Total Reads	Mapped Reads
B0hR-1	20638812	6168298792	0.4411	0.9488	41277624	38,919,721 (94.29%)
B0hR-2	20436597	6112518370	0.4488	0.9558	40873194	36,467,742 (89.22%)
B0hR-3	20931877	6233376210	0.4434	0.9545	41863754	39,128,283 (93.47%)
B24hR-1	21680112	6479195077	0.4458	0.9454	43360224	40,412,499 (93.20%)
B24hR-2	22152786	6626738653	0.4444	0.9459	44305572	42,203,651 (95.26%)
B24hR-3	21708189	6470549685	0.4462	0.9515	43416378	39,975,164 (92.07%)
B48hR-1	22978741	6842492430	0.4452	0.9483	45957482	43,380,637 (94.39%)
B48hR-2	19950839	5969059152	0.4444	0.9443	39901678	36,011,386 (90.25%)
B48hR-3	20958501	6253741883	0.4504	0.9503	41917002	37,376,227 (89.17%)
B6hR-1	21370297	6389557954	0.4438	0.9554	42740594	41,203,850 (96.40%)
B6hR-2	20897750	6256074607	0.4404	0.9433	41795500	38,598,903 (92.35%)
B6hR-3	21645292	6466499527	0.4382	0.9494	43290584	40,814,671 (94.28%)
B7dR-1	20974347	6277197239	0.4495	0.9535	41948694	37,346,830 (89.03%)
B7dR-2	21832834	6532244381	0.4476	0.9416	43665668	39,346,012 (90.11%)
B7dR-3	21068283	6292055419	0.4519	0.9483	42136566	37,633,396 (89.31%)
T0hR-1	20581732	6147585340	0.4416	0.9427	41163464	38,940,237 (94.60%)
T0hR-2	21454320	6418564747	0.4535	0.947	42908640	36,489,180 (85.04%)
T0hR-3	21872666	6528113394	0.4504	0.9581	43745332	38,899,607 (88.92%)
T24hR-1	22549477	6736667904	0.4467	0.9481	45098954	38,532,441 (85.44%)
T24hR-2	23395408	6992000980	0.4447	0.9481	46790816	40,714,432 (87.01%)
T24hR-3	24781886	7387665596	0.4473	0.9555	49563772	45,832,065 (92.47%)
T48hR-1	20990641	6262789849	0.4459	0.9591	41981282	37,512,899 (89.36%)
T48hR-2	21087152	6297123465	0.4514	0.9497	42174304	37,902,723 (89.87%)
T48hR-3	20978293	6257416915	0.4426	0.9548	41956586	39,604,075 (94.39%)
T6hR-1	22539691	6722118754	0.442	0.9533	45079382	38,088,273 (84.49%)
T6hR-2	21186070	6314535086	0.4447	0.9485	42372140	36,525,278 (86.20%)
T6hR-3	23528713	7016697422	0.4391	0.9509	47057426	40,985,846 (87.10%)
T7dR-1	21302895	6367932972	0.4424	0.9451	42605790	36,718,122 (86.18%)
T7dR-2	23038713	6873476193	0.4504	0.939	46077426	39,527,213 (85.78%)
T7dR-3	24200299	7203129477	0.451	0.9585	48400598	40,450,280 (83.57%)

## Sheet: S4
	Group	DEGs_total	DEGs_up	DEGs_down
	B0_vs_B6	1191	435	756
	B0_vs_B24	2731	838	1893
	B0_vs_B48	2076	581	1495
version：DESeq2_EBSeq	B0_vs_B168	7020	2753	4267
	T0_vs_T6	2607	657	1950
parameters：FDR=0.05 FC=2	T0_vs_T24	1846	461	1385
	T0_vs_T48	392	157	235
	T0_vs_T168	291	173	118
